# Supplementary material for: Diagnostic Advances in Leptospirosis: A Comparative Analysis of Paraclinical Tests with a Focus on PCR
Source: Microorganisms. 2025 Mar 15;13(3):667. doi: 10.3390/microorganisms13030667 (PMC11944366; doi:10.3390/microorganisms13030667)
Supplement: Supplementary file 1 [file microorganisms-13-00667-s001.zip]

Archive with 1 entries (1 files):
- microorganisms-3401251-supplementary.pdf
